# Supplementary material for: HMOs Induce Butyrate Production of Faecalibacterium prausnitzii via Cross-Feeding by Bifidobacterium bifidum with Different Mechanisms for HMO Types
Source: Microorganisms. 2025 Jul 21;13(7):1705. doi: 10.3390/microorganisms13071705 (PMC12298403; doi:10.3390/microorganisms13071705)
Supplement: Supplementary file 1 [file microorganisms-13-01705-s001.zip]

Archive with 1 entries (1 files):
- microorganisms-3700008-supplementary.pdf
